# Supplementary material for: Venetoclax Overcomes Sorafenib Resistance in Acute Myeloid Leukemia by Targeting BCL2
Source: Biology (Basel). 2023 Oct 16;12(10):1337. doi: 10.3390/biology12101337 (PMC10603903; doi:10.3390/biology12101337)
Supplement: Supplementary file 1 [file biology-12-01337-s001.zip]

Archive with 4 entries (4 files):
- Figure5-WB_unjust.pdf
- Figure6-WB_unjust.pdf
- Supplementary Materials.pdf
- Supplementary table-scRNAseq samples information.xlsx
