# Supplementary material for: Venetoclax Overcomes Sorafenib Resistance in Acute Myeloid Leukemia by Targeting BCL2
Source: Biology (Basel). 2023 Oct 16;12(10):1337. doi: 10.3390/biology12101337 (PMC10603903; doi:10.3390/biology12101337)
Supplement: Supplementary file 1 [file biology-12-01337-s001.zip › Supplementary table-scRNAseq samples information.xlsx]

## Sheet: Sheet1
Sample	Patient	Age	Gender	Cells	Progression	FAB Classification	WHO Classification
Sample1	PT1	51	Female	4863	Diagnosis	AML-M5	Acute monocytic leukaemia
Sample2	PT1	52	Female	7948	Relapse	AML-M5	Acute monocytic leukaemia
Sample3	PT2	66	Female	13830	Diagnosis	AML-M5	Acute monocytic leukaemia
Sample4	PT2	67	Female	4992	Relapse	AML-M5	Acute monocytic leukaemia
Sample5	PT3	56	Male	10636	Diagnosis	AML-M2	AML without maturation
Sample6	PT3	57	Male	4747	Relapse	AML-M2	AML without maturation
Sample7	PT4	29	Male	3084	Diagnosis	AML-M5	Acute monocytic leukaemia
Sample8	PT4	29	Male	8368	Relapse	AML-M5	Acute monocytic leukaemia
